# Supplementary material for: Life cycle assessment of microalgal cultivation medium: biomass, glycerol, and beta-carotene production by Dunaliella salina and Dunaliella tertiolecta
Source: Int J Life Cycle Assess. 2023 Jul 24;29(12):2269–82. doi: 10.1007/s11367-023-02209-2 (PMC11627462; doi:10.1007/s11367-023-02209-2)
Supplement: Supplementary file 1 — Supplementary file1 (XLSX 115 KB) [file 11367_2023_2209_MOESM1_ESM.xlsx]

## Sheet: Introduction
Supplementary Material
Paper Title	LIFE CYCLE ASSESSMENT OF MICROALGAL CULTIVATION MEDIUM: BIOMASS, GLYCEROL, AND BETA-CAROTENE PRODUCTION BY Dunaliella salina AND Dunaliella tertiolecta
Gleison de Souza Celentea,b,c, Rosana de Cassia de Souza Schneidera,b, Jennifer Julicha, Tiele Medianeira Rizzettia,b, Eduardo Alcayaga Loboa, , Yixing Suic*
a Environmental Technology Post graduation Program, University of Santa Cruz do Sul, Avenida Independência, 2293, Santa Cruz do Sul, Rio Grande do Sul 96815-900, Brazil.
b Centre of Excellence in Oleochemical and Biotechnological Products and Processes, University of Santa Cruz do Sul, Avenida Independência, 2293, Santa Cruz do Sul, Rio Grande do Sul 96815-900, Brazil.
c School of Science, Faculty of Engineering and Science, University of Greenwich, Central Avenue, Chatham Maritime, Kent, ME4 4TB, UK.
*Correspondence: Y.Sui@greenwich.ac.uk
This supplementary material presents the detailed impact and damage categories, and the results for the hypothetical use of brine from desalination plants as substitute of NaCl. The data are divided into three tabs:
Tab	Data description
D. salina - Impact	This tab presents the Individual contribution of the components in the artificial medium for each impact for biomass production by D. salina DF 15.
D. tertiolecta - Impact	This tab presents the Individual contribution of the components in the artificial medium for each impact for biomass production by D. tertiolecta CCAP 19/30.
Damage and impact results	This tab presents the impact and damage results for the best-predicted scenarios, their contribution to the total impact/damage score, NaCl contribution, and reduction in the impact/damage score. considering the use of brine from desalination plants
CO2 - Net	This tab presents the hypothetical CO2 eq emissions/capture by D. salina and D. tertiolecta with and without considering the use of brine from desalination plants as substitute of NaCl

## Sheet: D. salina - Impact
Table 1 - Individual contribution for each impact for biomass production by D. salina DF 15
S1
Impact categories	Unity	Total with NaCl	Total without NaCl	Sodium chloride, powder {RoW}| production | APOS, U	Water, deionised, from tap water, at user {RoW}| market for water, deionised, from tap water, at user | APOS, U	Calcium chloride {RoW}| soda production, solvay process | APOS, U	Magnesium sulfate {RoW}| production | APOS, U	Boric acid, anhydrous, powder {RoW}| production | APOS, U	Potassium chloride, as K2O {RoW}| citric acid production | APOS, U	Potassium carbonate {GLO}| production, from potassium hydroxide | APOS, U	Potassium nitrate {GLO}| market for | APOS, U	Sodium phosphate {RoW}| production | APOS, U	Potassium chloride, as K2O {RoW}| magnesium production, electrolysis | APOS, U	Iron (III) chloride, without water, in 40% solution state {RoW}| iron (III) chloride production, product in 40% solution state | APOS, U	EDTA, ethylenediaminetetraacetic acid {RoW}| EDTA production | APOS, U	Zinc oxide {RoW}| production | APOS, U	Copper sulfate {GLO}| market for | APOS, U	Molybdenum trioxide {GLO}| market for | APOS, U	NaCl contribution
Carcinogens	kg C2H3Cl eq	2.99099	0.909897	2.08109	0.274855	0.00946762	0.0835917	0.000288705	0.0635952	0.327547	0.0350315	0.040025	0.06593	0.000299385	0.00388992	8.7239e-06	0.000274695	0.00509248	0.695787
Non-carcinogens	kg C2H3Cl eq	8.56888	1.57728	6.9916	0.6997	0.0325217	0.153935	0.000182963	0.0993543	0.422615	0.0163111	0.130496	0.0111781	0.0005659	0.00123461	3.39637e-05	0.00204103	0.00710749	0.81593
Respiratory inorganics	kg PM2.5 eq	0.547854	0.126452	0.421403	0.0400934	0.00289352	0.0221246	2.47205e-05	0.006791	0.0452646	0.00190835	0.00191787	0.000690753	5.71233e-05	0.000109881	5.43022e-07	2.21129e-05	0.0045532	0.769187
Ionizing radiation	Bq C-14 eq	1355.81	327.102	1028.71	106.661	3.04883	46.5485	0.0439905	15.5286	142.809	3.45906	6.84311	0.746088	0.151644	0.330722	0.00134667	0.0270432	0.902948	0.75874
Ozone layer depletion	kg CFC-11 eq	1.72008e-05	7.48209e-06	9.71871e-06	3.82301e-06	5.23281e-08	3.77587e-07	9.91695e-10	7.05155e-07	1.84141e-06	1.74416e-07	1.09863e-07	3.43997e-07	1.74368e-08	2.07636e-08	3.60398e-11	2.39393e-09	1.27307e-08	0.565015
Respiratory organics	kg C2H4 eq	0.0312803	0.00978278	0.0214975	0.0022162	0.000222006	0.00103945	3.44059e-06	0.000823048	0.00365394	0.000323928	0.000256205	0.000632139	3.51479e-06	4.85369e-05	1.07912e-07	2.67738e-06	0.000557585	0.687254
Aquatic ecotoxicity	kg TEG water	40062.4	4851.73	35210.6	730.395	243.34	735.981	0.926383	704.471	1029.68	120.514	98.5631	44.6638	1.34004	5.04299	0.0750746	50.261	1086.48	0.878895
Terrestrial ecotoxicity	kg TEG soil	9739.87	1009.24	8730.63	136.708	43.9953	155.816	0.363753	134.774	205.841	9.34519	36.6169	1.06219	0.293551	1.17016	0.295272	1.79394	281.169	0.89638
Terrestrial acid/nutri	kg SO2 eq	5.35208	1.35853	3.99355	0.341723	0.0942177	0.165216	0.000355309	0.118965	0.452141	0.0843265	0.0322899	0.0239487	0.000502525	0.00174879	5.8208e-06	0.000303332	0.0427867	0.746168
Land occupation	m2org.arable	3.6565	1.96101	1.69549	0.132552	0.0374524	0.0537343	0.000142939	1.21994	0.247024	0.00667164	0.225495	0.00083283	0.000173836	0.000292717	1.58914e-06	0.000200359	0.0364985	0.463692
Aquatic acidification	kg SO2 eq	1.67138	0.396214	1.27517	0.109537	0.0215869	0.0489603	0.000122333	0.034687	0.143303	0.0146049	0.0124223	0.003865	0.000152446	0.00044223	1.61498e-06	0.000152656	0.00637637	0.762942
Aquatic eutrophication	kg PO4 P-lim	0.0953157	0.0366287	0.0586871	0.00384794	0.000578823	0.00163371	2.63823e-06	0.00178401	0.00467493	0.000148628	0.00236659	1.84897e-05	5.78674e-06	2.65583e-05	6.20719e-08	4.14257e-05	0.0214991	0.615712
Global warming	kg CO2 eq	344.055	81.7555	262.299	22.0282	2.08702	9.95483	0.008003	4.73909	32.6938	2.58521	1.49133	5.79985	0.0316385	0.109404	0.000467027	0.00369853	0.222861	0.762377
Non-renewable energy	MJ primary	4243.62	1131.62	3112.01	302.808	20.6594	130.943	0.167613	59.9805	459.202	22.7427	17.1663	112.291	0.420399	2.43329	0.00729273	0.0739576	2.72366	0.733337
Mineral extraction	MJ surplus	7.33666	7.28071	0.0559516	0.21187	0.000734593	0.00454214	0.000554308	0.26948	0.011447	0.249461	0.0640722	5.27456e-05	0.000201048	0.00035531	7.59379e-06	0.0204073	6.44753	0.0076263
S2
Impact categories	Unity	Total with NaCl	Total without NaCl	Sodium chloride, powder {RoW}| production | APOS, U	Water, deionised, from tap water, at user {RoW}| market for water, deionised, from tap water, at user | APOS, U	Calcium chloride {RoW}| soda production, solvay process | APOS, U	Magnesium sulfate {RoW}| production | APOS, U	Boric acid, anhydrous, powder {RoW}| production | APOS, U	Potassium chloride, as K2O {RoW}| citric acid production | APOS, U	Potassium carbonate {GLO}| production, from potassium hydroxide | APOS, U	Potassium nitrate {GLO}| market for | APOS, U	Sodium phosphate {RoW}| production | APOS, U	Potassium chloride, as K2O {RoW}| magnesium production, electrolysis | APOS, U	Iron (III) chloride, without water, in 40% solution state {RoW}| iron (III) chloride production, product in 40% solution state | APOS, U	EDTA, ethylenediaminetetraacetic acid {RoW}| EDTA production | APOS, U	Zinc oxide {RoW}| production | APOS, U	Copper sulfate {GLO}| market for | APOS, U	Molybdenum trioxide {GLO}| market for | APOS, U	NaCl contribution
Carcinogens	kg C2H3Cl eq	3.00594	0.924849	2.08109	0.274855	0.00946762	0.0985439	0.000288705	0.0635952	0.327547	0.0350315	0.040025	0.06593	0.000299385	0.00388992	8.7239e-06	0.000274695	0.00509248	0.692326
Non-carcinogens	kg C2H3Cl eq	8.59641	1.60481	6.9916	0.6997	0.0325217	0.18147	0.000182963	0.0993543	0.422615	0.0163111	0.130496	0.0111781	0.0005659	0.00123461	3.39637e-05	0.00204103	0.00710749	0.813316
Respiratory inorganics	kg PM2.5 eq	0.551812	0.130409	0.421403	0.0400934	0.00289352	0.0260821	2.47205e-05	0.006791	0.0452646	0.00190835	0.00191787	0.000690753	5.71233e-05	0.000109881	5.43022e-07	2.21129e-05	0.0045532	0.763671
Ionizing radiation	Bq C-14 eq	1364.13	335.428	1028.71	106.661	3.04883	54.8747	0.0439905	15.5286	142.809	3.45906	6.84311	0.746088	0.151644	0.330722	0.00134667	0.0270432	0.902948	0.754109
Ozone layer depletion	kg CFC-11 eq	1.72684e-05	7.54969e-06	9.71871e-06	3.82301e-06	5.23281e-08	4.45126e-07	9.91695e-10	7.05155e-07	1.84141e-06	1.74416e-07	1.09863e-07	3.43997e-07	1.74368e-08	2.07636e-08	3.60398e-11	2.39393e-09	1.27307e-08	0.562803
Respiratory organics	kg C2H4 eq	0.0314662	0.00996871	0.0214975	0.0022162	0.000222006	0.00122538	3.44059e-06	0.000823048	0.00365394	0.000323928	0.000256205	0.000632139	3.51479e-06	4.85369e-05	1.07912e-07	2.67738e-06	0.000557585	0.683193
Aquatic ecotoxicity	kg TEG water	40194	4983.38	35210.6	730.395	243.34	867.627	0.926383	704.471	1029.68	120.514	98.5631	44.6638	1.34004	5.04299	0.0750746	50.261	1086.48	0.876017
Terrestrial ecotoxicity	kg TEG soil	9767.74	1037.11	8730.63	136.708	43.9953	183.687	0.363753	134.774	205.841	9.34519	36.6169	1.06219	0.293551	1.17016	0.295272	1.79394	281.169	0.893822
Terrestrial acid/nutri	kg SO2 eq	5.38163	1.38808	3.99355	0.341723	0.0942177	0.194768	0.000355309	0.118965	0.452141	0.0843265	0.0322899	0.0239487	0.000502525	0.00174879	5.8208e-06	0.000303332	0.0427867	0.74207
Land occupation	m2org.arable	3.66611	1.97062	1.69549	0.132552	0.0374524	0.0633458	0.000142939	1.21994	0.247024	0.00667164	0.225495	0.00083283	0.000173836	0.000292717	1.58914e-06	0.000200359	0.0364985	0.462477
Aquatic acidification	kg SO2 eq	1.68014	0.404972	1.27517	0.109537	0.0215869	0.0577179	0.000122333	0.034687	0.143303	0.0146049	0.0124223	0.003865	0.000152446	0.00044223	1.61498e-06	0.000152656	0.00637637	0.758966
Aquatic eutrophication	kg PO4 P-lim	0.095608	0.0369209	0.0586871	0.00384794	0.000578823	0.00192594	2.63823e-06	0.00178401	0.00467493	0.000148628	0.00236659	1.84897e-05	5.78674e-06	2.65583e-05	6.20719e-08	4.14257e-05	0.0214991	0.61383
Global warming	kg CO2 eq	345.835	83.5361	262.299	22.0282	2.08702	11.7355	0.008003	4.73909	32.6938	2.58521	1.49133	5.79985	0.0316385	0.109404	0.000467027	0.00369853	0.222861	0.758451
Non-renewable energy	MJ primary	4267.05	1155.04	3112.01	302.808	20.6594	154.365	0.167613	59.9805	459.202	22.7427	17.1663	112.291	0.420399	2.43329	0.00729273	0.0739576	2.72366	0.729311
Mineral extraction	MJ surplus	7.33748	7.28152	0.0559516	0.21187	0.000734593	0.0053546	0.000554308	0.26948	0.011447	0.249461	0.0640722	5.27456e-05	0.000201048	0.00035531	7.59379e-06	0.0204073	6.44753	0.00762545
S3
Impact categories	Unity	Total with NaCl	Total without NaCl	Sodium chloride, powder {RoW}| production | APOS, U	Water, deionised, from tap water, at user {RoW}| market for water, deionised, from tap water, at user | APOS, U	Calcium chloride {RoW}| soda production, solvay process | APOS, U	Magnesium sulfate {RoW}| production | APOS, U	Boric acid, anhydrous, powder {RoW}| production | APOS, U	Potassium chloride, as K2O {RoW}| citric acid production | APOS, U	Potassium carbonate {GLO}| production, from potassium hydroxide | APOS, U	Potassium nitrate {GLO}| market for | APOS, U	Sodium phosphate {RoW}| production | APOS, U	Potassium chloride, as K2O {RoW}| magnesium production, electrolysis | APOS, U	Iron (III) chloride, without water, in 40% solution state {RoW}| iron (III) chloride production, product in 40% solution state | APOS, U	EDTA, ethylenediaminetetraacetic acid {RoW}| EDTA production | APOS, U	Zinc oxide {RoW}| production | APOS, U	Copper sulfate {GLO}| market for | APOS, U	Molybdenum trioxide {GLO}| market for | APOS, U	NaCl contribution
Carcinogens	kg C2H3Cl eq	2.58928	0.805482	1.78379	0.23559	0.0081151	0.0972201	0.000247462	0.0545102	0.280755	0.030027	0.0343072	0.0565114	0.000256615	0.00333422	7.47763e-06	0.000235453	0.00436499	0.688916
Non-carcinogens	kg C2H3Cl eq	7.39184	1.39904	5.9928	0.599743	0.0278757	0.179032	0.000156826	0.0851608	0.362241	0.0139809	0.111854	0.0095812	0.000485057	0.00105824	2.91117e-05	0.00174946	0.00609214	0.810732
Respiratory inorganics	kg PM2.5 eq	0.476357	0.115155	0.361202	0.0343658	0.00248016	0.0257317	2.1189e-05	0.00582085	0.0387982	0.00163573	0.00164389	0.000592074	4.89628e-05	9.41836e-05	4.65448e-07	1.8954e-05	0.00390274	0.758259
Ionizing radiation	Bq C-14 eq	1176.36	294.612	881.748	91.4241	2.61328	54.1376	0.0377061	13.3102	122.407	2.96491	5.86552	0.639504	0.129981	0.283476	0.00115429	0.0231799	0.773955	0.749556
Ozone layer depletion	kg CFC-11 eq	1.48591e-05	6.52877e-06	8.33033e-06	3.27687e-06	4.48526e-08	4.39147e-07	8.50024e-10	6.04419e-07	1.57835e-06	1.49499e-07	9.41685e-08	2.94855e-07	1.49458e-08	1.77974e-08	3.08912e-11	2.05194e-09	1.09121e-08	0.560621
Respiratory organics	kg C2H4 eq	0.0271296	0.0087032	0.0184264	0.0018996	0.000190291	0.00120892	2.94907e-06	0.00070547	0.00313195	0.000277653	0.000219604	0.000541833	3.01268e-06	4.1603e-05	9.24959e-08	2.2949e-06	0.00047793	0.679199
Aquatic ecotoxicity	kg TEG water	34564.3	4383.76	30180.5	626.053	208.577	855.972	0.794043	603.832	882.582	103.298	84.4826	38.2832	1.14861	4.32257	0.0643497	43.0809	931.268	0.873171
Terrestrial ecotoxicity	kg TEG soil	8396.12	912.729	7483.39	117.178	37.7103	181.219	0.311788	115.52	176.435	8.01017	31.3859	0.91045	0.251615	1.00299	0.25309	1.53766	241.002	0.891292
Terrestrial acid/nutri	kg SO2 eq	4.63803	1.21499	3.42304	0.292906	0.0807581	0.192152	0.000304551	0.10197	0.387549	0.0722799	0.027677	0.0205275	0.000430736	0.00149896	4.98926e-06	0.000259999	0.0366743	0.738037
Land occupation	m2org.arable	3.15058	1.6973	1.45328	0.113616	0.032102	0.0624949	0.000122519	1.04566	0.211735	0.00571855	0.193282	0.000713854	0.000149003	0.0002509	1.36212e-06	0.000171736	0.0312845	0.461273
Aquatic acidification	kg SO2 eq	1.44759	0.354589	1.093	0.093889	0.0185031	0.0569426	0.000104857	0.0297317	0.122831	0.0125185	0.0106477	0.00331286	0.000130668	0.000379055	1.38427e-06	0.000130848	0.00546546	0.755049
Aquatic eutrophication	kg PO4 P-lim	0.0821989	0.0318957	0.0503032	0.00329824	0.000496134	0.00190007	2.26134e-06	0.00152915	0.00400709	0.000127395	0.0020285	1.58484e-05	4.96007e-06	2.27643e-05	5.32045e-08	3.55078e-05	0.0184278	0.611969
Global warming	kg CO2 eq	297.949	73.1212	224.828	18.8813	1.78888	11.5778	0.00685971	4.06208	28.0233	2.21589	1.27829	4.9713	0.0271187	0.0937747	0.000400309	0.00317017	0.191023	0.754585
Non-renewable energy	MJ primary	3677.45	1010.01	2667.43	259.55	17.708	152.292	0.143668	51.4119	393.601	19.4938	14.714	96.2495	0.360342	2.08567	0.00625091	0.0633922	2.33456	0.725349
Mineral extraction	MJ surplus	6.28996	6.242	0.0479585	0.181603	0.000629651	0.00528267	0.000475122	0.230983	0.00981171	0.213824	0.0549191	4.52105e-05	0.000172327	0.000304551	6.50896e-06	0.017492	5.52645	0.00762461
S4
Impact categories	Unity	Total with NaCl	Total without NaCl	Sodium chloride, powder {RoW}| production | APOS, U	Water, deionised, from tap water, at user {RoW}| market for water, deionised, from tap water, at user | APOS, U	Calcium chloride {RoW}| soda production, solvay process | APOS, U	Magnesium sulfate {RoW}| production | APOS, U	Boric acid, anhydrous, powder {RoW}| production | APOS, U	Potassium chloride, as K2O {RoW}| citric acid production | APOS, U	Potassium carbonate {GLO}| production, from potassium hydroxide | APOS, U	Potassium nitrate {GLO}| market for | APOS, U	Sodium phosphate {RoW}| production | APOS, U	Potassium chloride, as K2O {RoW}| magnesium production, electrolysis | APOS, U	Iron (III) chloride, without water, in 40% solution state {RoW}| iron (III) chloride production, product in 40% solution state | APOS, U	EDTA, ethylenediaminetetraacetic acid {RoW}| EDTA production | APOS, U	Zinc oxide {RoW}| production | APOS, U	Copper sulfate {GLO}| market for | APOS, U	Molybdenum trioxide {GLO}| market for | APOS, U	NaCl contribution
Carcinogens	kg C2H3Cl eq	3.03577	0.954681	2.08109	0.274855	0.00946762	0.128376	0.000288705	0.0635952	0.327547	0.0350315	0.040025	0.06593	0.000299385	0.00388992	8.7239e-06	0.000274695	0.00509248	0.685523
Non-carcinogens	kg C2H3Cl eq	8.65135	1.65975	6.9916	0.6997	0.0325217	0.236406	0.000182963	0.0993543	0.422615	0.0163111	0.130496	0.0111781	0.0005659	0.00123461	3.39637e-05	0.00204103	0.00710749	0.808152
Respiratory inorganics	kg PM2.5 eq	0.559708	0.138305	0.421403	0.0400934	0.00289352	0.0339778	2.47205e-05	0.006791	0.0452646	0.00190835	0.00191787	0.000690753	5.71233e-05	0.000109881	5.43022e-07	2.21129e-05	0.0045532	0.752898
Ionizing radiation	Bq C-14 eq	1380.75	352.04	1028.71	106.661	3.04883	71.4867	0.0439905	15.5286	142.809	3.45906	6.84311	0.746088	0.151644	0.330722	0.00134667	0.0270432	0.902948	0.745036
Ozone layer depletion	kg CFC-11 eq	1.74031e-05	7.68439e-06	9.71871e-06	3.82301e-06	5.23281e-08	5.79877e-07	9.91695e-10	7.05155e-07	1.84141e-06	1.74416e-07	1.09863e-07	3.43997e-07	1.74368e-08	2.07636e-08	3.60398e-11	2.39393e-09	1.27307e-08	0.558447
Respiratory organics	kg C2H4 eq	0.0318371	0.0103397	0.0214975	0.0022162	0.000222006	0.00159633	3.44059e-06	0.000823048	0.00365394	0.000323928	0.000256205	0.000632139	3.51479e-06	4.85369e-05	1.07912e-07	2.67738e-06	0.000557585	0.675233
Aquatic ecotoxicity	kg TEG water	40456.7	5246.03	35210.6	730.395	243.34	1130.28	0.926383	704.471	1029.68	120.514	98.5631	44.6638	1.34004	5.04299	0.0750746	50.261	1086.48	0.87033
Terrestrial ecotoxicity	kg TEG soil	9823.35	1092.72	8730.63	136.708	43.9953	239.293	0.363753	134.774	205.841	9.34519	36.6169	1.06219	0.293551	1.17016	0.295272	1.79394	281.169	0.888763
Terrestrial acid/nutri	kg SO2 eq	5.44059	1.44704	3.99355	0.341723	0.0942177	0.253729	0.000355309	0.118965	0.452141	0.0843265	0.0322899	0.0239487	0.000502525	0.00174879	5.8208e-06	0.000303332	0.0427867	0.734028
Land occupation	m2org.arable	3.68529	1.9898	1.69549	0.132552	0.0374524	0.0825222	0.000142939	1.21994	0.247024	0.00667164	0.225495	0.00083283	0.000173836	0.000292717	1.58914e-06	0.000200359	0.0364985	0.46007
Aquatic acidification	kg SO2 eq	1.69761	0.422444	1.27517	0.109537	0.0215869	0.0751906	0.000122333	0.034687	0.143303	0.0146049	0.0124223	0.003865	0.000152446	0.00044223	1.61498e-06	0.000152656	0.00637637	0.751154
Aquatic eutrophication	kg PO4 P-lim	0.096191	0.0375039	0.0586871	0.00384794	0.000578823	0.00250897	2.63823e-06	0.00178401	0.00467493	0.000148628	0.00236659	1.84897e-05	5.78674e-06	2.65583e-05	6.20719e-08	4.14257e-05	0.0214991	0.61011
Global warming	kg CO2 eq	349.388	87.0887	262.299	22.0282	2.08702	15.2881	0.008003	4.73909	32.6938	2.58521	1.49133	5.79985	0.0316385	0.109404	0.000467027	0.00369853	0.222861	0.750739
Non-renewable energy	MJ primary	4313.78	1201.77	3112.01	302.808	20.6594	201.096	0.167613	59.9805	459.202	22.7427	17.1663	112.291	0.420399	2.43329	0.00729273	0.0739576	2.72366	0.721411
Mineral extraction	MJ surplus	7.3391	7.28315	0.0559516	0.21187	0.000734593	0.00697557	0.000554308	0.26948	0.011447	0.249461	0.0640722	5.27456e-05	0.000201048	0.00035531	7.59379e-06	0.0204073	6.44753	0.00762377
S5
Impact categories	Unity	Total with NaCl	Total without NaCl	Sodium chloride, powder {RoW}| production | APOS, U	Water, deionised, from tap water, at user {RoW}| market for water, deionised, from tap water, at user | APOS, U	Calcium chloride {RoW}| soda production, solvay process | APOS, U	Magnesium sulfate {RoW}| production | APOS, U	Boric acid, anhydrous, powder {RoW}| production | APOS, U	Potassium chloride, as K2O {RoW}| citric acid production | APOS, U	Potassium carbonate {GLO}| production, from potassium hydroxide | APOS, U	Potassium nitrate {GLO}| market for | APOS, U	Sodium phosphate {RoW}| production | APOS, U	Potassium chloride, as K2O {RoW}| magnesium production, electrolysis | APOS, U	Iron (III) chloride, without water, in 40% solution state {RoW}| iron (III) chloride production, product in 40% solution state | APOS, U	EDTA, ethylenediaminetetraacetic acid {RoW}| EDTA production | APOS, U	Zinc oxide {RoW}| production | APOS, U	Copper sulfate {GLO}| market for | APOS, U	Molybdenum trioxide {GLO}| market for | APOS, U	NaCl contribution
Carcinogens	kg C2H3Cl eq	1.83682	0.680656	1.15616	0.152697	0.00525979	0.0464398	0.000160392	0.0353307	0.181971	0.194619	0.0222361	0.0366278	0.000166325	0.00216107	4.84661e-06	0.000152608	0.00282916	0.629438
Non-carcinogens	kg C2H3Cl eq	4.84204	0.95782	3.88422	0.388722	0.0180676	0.0855197	0.000101646	0.0551968	0.234786	0.0906169	0.0724978	0.00621004	0.000314389	0.000685895	1.88687e-05	0.00113391	0.00394861	0.802187
Respiratory inorganics	kg PM2.5 eq	0.313905	0.0797927	0.234113	0.0222741	0.00160751	0.0122915	1.37336e-05	0.00377278	0.025147	0.0106019	0.00106548	0.000383752	3.17352e-05	6.10449e-05	3.01679e-07	1.2285e-05	0.00252956	0.745806
Ionizing radiation	Bq C-14 eq	770.522	199.019	571.503	59.2564	1.69379	25.8603	0.0244392	8.62698	79.3381	19.217	3.80173	0.414494	0.0842468	0.183735	0.000748151	0.015024	0.501638	0.741709
Ozone layer depletion	kg CFC-11 eq	1.04281e-05	5.02881e-06	5.39929e-06	2.1239e-06	2.90711e-08	2.0977e-07	5.50942e-10	3.91753e-07	1.023e-06	9.68977e-07	6.10351e-08	1.91109e-07	9.68711e-09	1.15353e-08	2.00221e-11	1.32996e-09	7.07263e-09	0.517763
Respiratory organics	kg C2H4 eq	0.0189976	0.00705452	0.011943	0.00123122	0.000123337	0.000577474	1.91144e-06	0.000457249	0.00202996	0.0017996	0.000142336	0.000351188	1.95266e-06	2.69649e-05	5.99511e-08	1.48744e-06	0.000309769	0.628662
Aquatic ecotoxicity	kg TEG water	22859.4	3297.98	19561.5	405.775	135.189	408.879	0.514657	391.373	572.044	669.521	54.7573	24.8132	0.744468	2.80166	0.0417081	27.9228	603.6	0.855728
Terrestrial ecotoxicity	kg TEG soil	5457.77	607.417	4850.35	75.9487	24.4418	86.5643	0.202085	74.8742	114.356	51.9177	20.3427	0.590107	0.163084	0.650087	0.16404	0.996632	156.205	0.888706
Terrestrial acid/nutri	kg SO2 eq	3.39501	1.17637	2.21864	0.189846	0.0523432	0.0917866	0.000197394	0.0660915	0.251189	0.468481	0.0179388	0.0133048	0.00027918	0.000971551	3.23378e-06	0.000168518	0.0237704	0.6535
Land occupation	m2org.arable	2.06475	1.12281	0.941939	0.0736397	0.0208069	0.0298524	7.94103e-05	0.677742	0.137236	0.0370647	0.125275	0.000462683	9.65758e-05	0.000162621	8.82857e-07	0.000111311	0.020277	0.456201
Aquatic acidification	kg SO2 eq	1.00157	0.293144	0.708427	0.060854	0.0119927	0.0272002	6.79629e-05	0.0192706	0.0796127	0.0811386	0.00690127	0.00214722	8.46921e-05	0.000245683	8.97212e-07	8.4809e-05	0.00354243	0.707316
Aquatic eutrophication	kg PO4 P-lim	0.0536963	0.0210924	0.0326039	0.00213775	0.000321568	0.000907618	1.46568e-06	0.000991116	0.00259719	0.000825708	0.00131477	1.02721e-05	3.21486e-06	1.47546e-05	3.44844e-08	2.30143e-05	0.0119439	0.607191
Global warming	kg CO2 eq	204.068	58.3457	145.722	12.2379	1.15946	5.53046	0.00444611	2.63283	18.1632	14.3623	0.828518	3.22214	0.017577	0.0607799	0.000259459	0.00205474	0.123811	0.714086
Non-renewable energy	MJ primary	2471.28	742.391	1728.89	168.227	11.4774	72.7463	0.0931184	33.3225	255.112	126.349	9.53683	62.384	0.233555	1.35183	0.00405152	0.0410875	1.51314	0.699593
Mineral extraction	MJ surplus	5.32323	5.29214	0.0310842	0.117706	0.000408107	0.00252341	0.000307949	0.149711	0.00635944	1.38589	0.0355957	2.93031e-05	0.000111694	0.000197394	4.21877e-06	0.0113374	3.58196	0.00583935
S6
Impact categories	Unity	Total with NaCl	Total without NaCl	Sodium chloride, powder {RoW}| production | APOS, U	Water, deionised, from tap water, at user {RoW}| market for water, deionised, from tap water, at user | APOS, U	Calcium chloride {RoW}| soda production, solvay process | APOS, U	Magnesium sulfate {RoW}| production | APOS, U	Boric acid, anhydrous, powder {RoW}| production | APOS, U	Potassium chloride, as K2O {RoW}| citric acid production | APOS, U	Potassium carbonate {GLO}| production, from potassium hydroxide | APOS, U	Potassium nitrate {GLO}| market for | APOS, U	Sodium phosphate {RoW}| production | APOS, U	Potassium chloride, as K2O {RoW}| magnesium production, electrolysis | APOS, U	Iron (III) chloride, without water, in 40% solution state {RoW}| iron (III) chloride production, product in 40% solution state | APOS, U	EDTA, ethylenediaminetetraacetic acid {RoW}| EDTA production | APOS, U	Zinc oxide {RoW}| production | APOS, U	Copper sulfate {GLO}| market for | APOS, U	Molybdenum trioxide {GLO}| market for | APOS, U	NaCl contribution
Carcinogens	kg C2H3Cl eq	2.38365	0.890047	1.49361	0.197264	0.00679494	0.0707253	0.000207205	0.0456425	0.235082	0.251422	0.0287261	0.0473182	0.000214869	0.00279181	6.26117e-06	0.00019715	0.00365489	0.626604
Non-carcinogens	kg C2H3Cl eq	6.27503	1.25714	5.01789	0.502177	0.0233409	0.130242	0.000131313	0.0713069	0.303312	0.117065	0.0936575	0.00802253	0.000406148	0.000886085	2.43758e-05	0.00146486	0.00510107	0.79966
Respiratory inorganics	kg PM2.5 eq	0.408364	0.105922	0.302442	0.0287752	0.00207669	0.0187192	1.7742e-05	0.00487392	0.0324866	0.0136963	0.00137646	0.000495756	4.09976e-05	7.88618e-05	3.89729e-07	1.58705e-05	0.00326785	0.740619
Ionizing radiation	Bq C-14 eq	1001.39	263.081	738.306	76.5513	2.18815	39.3838	0.0315721	11.1449	102.494	24.8258	4.91132	0.53547	0.108836	0.23736	0.000966511	0.019409	0.648049	0.737283
Ozone layer depletion	kg CFC-11 eq	1.35202e-05	6.54503e-06	6.97515e-06	2.74379e-06	3.7556e-08	3.19469e-07	7.11743e-10	5.06092e-07	1.32158e-06	1.25179e-06	7.88492e-08	2.46888e-07	1.25144e-08	1.49021e-08	2.58659e-11	1.71813e-09	9.1369e-09	0.515907
Respiratory organics	kg C2H4 eq	0.0246757	0.00924693	0.0154288	0.00159058	0.000159334	0.00087946	2.46932e-06	0.000590705	0.00262244	0.00232484	0.000183879	0.000453688	2.52258e-06	3.48351e-05	7.74487e-08	1.92157e-06	0.00040018	0.625262
Aquatic ecotoxicity	kg TEG water	29625.8	4355.03	25270.8	524.207	174.646	622.699	0.664868	505.601	739.004	864.932	70.739	32.0553	0.961753	3.61937	0.0538813	36.0725	779.77	0.852999
Terrestrial ecotoxicity	kg TEG soil	7070.7	804.704	6266	98.1155	31.5756	131.832	0.261066	96.7274	147.733	67.0708	26.2801	0.762339	0.210683	0.839825	0.211918	1.28752	201.796	0.886192
Terrestrial acid/nutri	kg SO2 eq	4.40711	1.54092	2.86618	0.245256	0.0676204	0.139786	0.000255007	0.0853814	0.324503	0.605214	0.0231746	0.0171881	0.000360664	0.00125511	4.17761e-06	0.000217702	0.0307082	0.650355
Land occupation	m2org.arable	2.67427	1.45741	1.21686	0.0951327	0.0268797	0.0454635	0.000102587	0.875552	0.17729	0.0478826	0.161839	0.000597725	0.000124763	0.000210084	1.14053e-06	0.000143798	0.0261951	0.455024
Aquatic acidification	kg SO2 eq	1.30018	0.384988	0.915193	0.0786152	0.015493	0.0414244	8.77989e-05	0.024895	0.102849	0.10482	0.00891552	0.00277392	0.000109411	0.00031739	1.15908e-06	0.000109562	0.00457634	0.703897
Aquatic eutrophication	kg PO4 P-lim	0.0695782	0.0274583	0.0421199	0.00276168	0.000415423	0.00138225	1.89346e-06	0.00128039	0.00335522	0.0010667	0.00169851	1.32702e-05	4.15317e-06	1.9061e-05	4.45492e-08	2.97314e-05	0.01543	0.605361
Global warming	kg CO2 eq	264.906	76.6528	188.253	15.8097	1.49786	8.42258	0.00574378	3.40126	23.4645	18.5541	1.07033	4.16257	0.0227071	0.0785195	0.000335187	0.00265444	0.159948	0.710641
Non-renewable energy	MJ primary	3209.38	975.88	2233.5	217.326	14.8273	110.788	0.120297	43.0482	329.57	163.225	12.3203	80.5917	0.301722	1.74638	0.00523402	0.0530796	1.95478	0.695929
Mineral extraction	MJ surplus	6.87748	6.83732	0.0401566	0.15206	0.00052722	0.00384302	0.000397829	0.193407	0.00821555	1.79039	0.0459849	3.78557e-05	0.000144293	0.000255007	5.45009e-06	0.0146464	4.62741	0.00583886
S7
Impact categories	Unity	Total with NaCl	Total without NaCl	Sodium chloride, powder {RoW}| production | APOS, U	Water, deionised, from tap water, at user {RoW}| market for water, deionised, from tap water, at user | APOS, U	Calcium chloride {RoW}| soda production, solvay process | APOS, U	Magnesium sulfate {RoW}| production | APOS, U	Boric acid, anhydrous, powder {RoW}| production | APOS, U	Potassium chloride, as K2O {RoW}| citric acid production | APOS, U	Potassium carbonate {GLO}| production, from potassium hydroxide | APOS, U	Potassium nitrate {GLO}| market for | APOS, U	Sodium phosphate {RoW}| production | APOS, U	Potassium chloride, as K2O {RoW}| magnesium production, electrolysis | APOS, U	Iron (III) chloride, without water, in 40% solution state {RoW}| iron (III) chloride production, product in 40% solution state | APOS, U	EDTA, ethylenediaminetetraacetic acid {RoW}| EDTA production | APOS, U	Zinc oxide {RoW}| production | APOS, U	Copper sulfate {GLO}| market for | APOS, U	Molybdenum trioxide {GLO}| market for | APOS, U	NaCl contribution
Carcinogens	kg C2H3Cl eq	1.85339	0.697229	1.15616	0.152697	0.00525979	0.063013	0.000160392	0.0353307	0.181971	0.194619	0.0222361	0.0366278	0.000166325	0.00216107	4.84661e-06	0.000152608	0.00282916	0.623809
Non-carcinogens	kg C2H3Cl eq	4.87256	0.98834	3.88422	0.388722	0.0180676	0.116039	0.000101646	0.0551968	0.234786	0.0906169	0.0724978	0.00621004	0.000314389	0.000685895	1.88687e-05	0.00113391	0.00394861	0.797162
Respiratory inorganics	kg PM2.5 eq	0.318292	0.0841792	0.234113	0.0222741	0.00160751	0.016678	1.37336e-05	0.00377278	0.025147	0.0106019	0.00106548	0.000383752	3.17352e-05	6.10449e-05	3.01679e-07	1.2285e-05	0.00252956	0.735528
Ionizing radiation	Bq C-14 eq	779.751	208.247	571.503	59.2564	1.69379	35.0892	0.0244392	8.62698	79.3381	19.217	3.80173	0.414494	0.0842468	0.183735	0.000748151	0.015024	0.501638	0.732931
Ozone layer depletion	kg CFC-11 eq	1.0503e-05	5.10367e-06	5.39929e-06	2.1239e-06	2.90711e-08	2.84632e-07	5.50942e-10	3.91753e-07	1.023e-06	9.68977e-07	6.10351e-08	1.91109e-07	9.68711e-09	1.15353e-08	2.00221e-11	1.32996e-09	7.07263e-09	0.514073
Respiratory organics	kg C2H4 eq	0.0192036	0.0072606	0.011943	0.00123122	0.000123337	0.000783559	1.91144e-06	0.000457249	0.00202996	0.0017996	0.000142336	0.000351188	1.95266e-06	2.69649e-05	5.99511e-08	1.48744e-06	0.000309769	0.621915
Aquatic ecotoxicity	kg TEG water	23005.4	3443.89	19561.5	405.775	135.189	554.797	0.514657	391.373	572.044	669.521	54.7573	24.8132	0.744468	2.80166	0.0417081	27.9228	603.6	0.8503
Terrestrial ecotoxicity	kg TEG soil	5488.66	638.309	4850.35	75.9487	24.4418	117.457	0.202085	74.8742	114.356	51.9177	20.3427	0.590107	0.163084	0.650087	0.16404	0.996632	156.205	0.883704
Terrestrial acid/nutri	kg SO2 eq	3.42777	1.20913	2.21864	0.189846	0.0523432	0.124543	0.000197394	0.0660915	0.251189	0.468481	0.0179388	0.0133048	0.00027918	0.000971551	3.23378e-06	0.000168518	0.0237704	0.647255
Land occupation	m2org.arable	2.0754	1.13346	0.941939	0.0736397	0.0208069	0.0405059	7.94103e-05	0.677742	0.137236	0.0370647	0.125275	0.000462683	9.65758e-05	0.000162621	8.82857e-07	0.000111311	0.020277	0.453859
Aquatic acidification	kg SO2 eq	1.01128	0.302851	0.708427	0.060854	0.0119927	0.0369072	6.79629e-05	0.0192706	0.0796127	0.0811386	0.00690127	0.00214722	8.46921e-05	0.000245683	8.97212e-07	8.4809e-05	0.00354243	0.700527
Aquatic eutrophication	kg PO4 P-lim	0.0540202	0.0214163	0.0326039	0.00213775	0.000321568	0.00123152	1.46568e-06	0.000991116	0.00259719	0.000825708	0.00131477	1.02721e-05	3.21486e-06	1.47546e-05	3.44844e-08	2.30143e-05	0.0119439	0.60355
Global warming	kg CO2 eq	206.041	60.3194	145.722	12.2379	1.15946	7.50414	0.00444611	2.63283	18.1632	14.3623	0.828518	3.22214	0.017577	0.0607799	0.000259459	0.00205474	0.123811	0.707246
Non-renewable energy	MJ primary	2497.24	768.352	1728.89	168.227	11.4774	98.7075	0.0931184	33.3225	255.112	126.349	9.53683	62.384	0.233555	1.35183	0.00405152	0.0410875	1.51314	0.69232
Mineral extraction	MJ surplus	5.32413	5.29304	0.0310842	0.117706	0.000408107	0.00342395	0.000307949	0.149711	0.00635944	1.38589	0.0355957	2.93031e-05	0.000111694	0.000197394	4.21877e-06	0.0113374	3.58196	0.00583836
S8
Impact categories	Unity	Total with NaCl	Total without NaCl	Sodium chloride, powder {RoW}| production | APOS, U	Water, deionised, from tap water, at user {RoW}| market for water, deionised, from tap water, at user | APOS, U	Calcium chloride {RoW}| soda production, solvay process | APOS, U	Magnesium sulfate {RoW}| production | APOS, U	Boric acid, anhydrous, powder {RoW}| production | APOS, U	Potassium chloride, as K2O {RoW}| citric acid production | APOS, U	Potassium carbonate {GLO}| production, from potassium hydroxide | APOS, U	Potassium nitrate {GLO}| market for | APOS, U	Sodium phosphate {RoW}| production | APOS, U	Potassium chloride, as K2O {RoW}| magnesium production, electrolysis | APOS, U	Iron (III) chloride, without water, in 40% solution state {RoW}| iron (III) chloride production, product in 40% solution state | APOS, U	EDTA, ethylenediaminetetraacetic acid {RoW}| EDTA production | APOS, U	Zinc oxide {RoW}| production | APOS, U	Copper sulfate {GLO}| market for | APOS, U	Molybdenum trioxide {GLO}| market for | APOS, U	NaCl contribution
Carcinogens	kg C2H3Cl eq	2.3599	0.894341	1.46556	0.19356	0.00666733	0.0904053	0.000203313	0.0447854	0.230667	0.246701	0.0281866	0.0464296	0.000210834	0.00273938	6.14359e-06	0.000193447	0.00358626	0.621026
Non-carcinogens	kg C2H3Cl eq	6.19588	1.27222	4.92366	0.492746	0.0229026	0.166483	0.000128847	0.0699678	0.297616	0.114867	0.0918986	0.00787188	0.000398521	0.000869445	2.39181e-05	0.00143735	0.00500528	0.794667
Respiratory inorganics	kg PM2.5 eq	0.406255	0.109493	0.296762	0.0282348	0.00203769	0.023928	1.74088e-05	0.00478239	0.0318765	0.0134391	0.00135061	0.000486446	4.02277e-05	7.73809e-05	3.8241e-07	1.55725e-05	0.00320648	0.730482
Ionizing radiation	Bq C-14 eq	994.28	269.839	724.441	75.1137	2.14706	50.3427	0.0309792	10.9356	100.569	24.3596	4.81909	0.525414	0.106792	0.232903	0.00094836	0.0190445	0.635879	0.728609
Ozone layer depletion	kg CFC-11 eq	1.33612e-05	6.51701e-06	6.84416e-06	2.69226e-06	3.68507e-08	4.08364e-07	6.98377e-10	4.96588e-07	1.29677e-06	1.22828e-06	7.73685e-08	2.42251e-07	1.22794e-08	1.46223e-08	2.53801e-11	1.68587e-09	8.96531e-09	0.512243
Respiratory organics	kg C2H4 eq	0.0244736	0.00933452	0.0151391	0.00156071	0.000156342	0.00112418	2.42295e-06	0.000579611	0.0025732	0.00228118	0.000180426	0.000445168	2.47521e-06	3.41809e-05	7.59943e-08	1.88548e-06	0.000392665	0.618588
Aquatic ecotoxicity	kg TEG water	29254.4	4458.21	24796.2	514.363	171.366	795.972	0.652383	496.106	725.126	848.689	69.4106	31.4534	0.943692	3.5514	0.0528694	35.3951	765.126	0.847606
Terrestrial ecotoxicity	kg TEG soil	6977.08	828.752	6148.33	96.273	30.9826	168.516	0.256164	94.911	144.958	65.8112	25.7866	0.748023	0.206726	0.824054	0.207938	1.26334	198.007	0.881218
Terrestrial acid/nutri	kg SO2 eq	4.36587	1.55351	2.81236	0.24065	0.0663505	0.178683	0.000250218	0.083778	0.318409	0.593849	0.0227394	0.0168653	0.000353891	0.00123154	4.09916e-06	0.000213614	0.0301315	0.644169
Land occupation	m2org.arable	2.63756	1.44355	1.19401	0.0933461	0.0263749	0.0581142	0.000100661	0.85911	0.173961	0.0469834	0.1588	0.0005865	0.00012242	0.000206139	1.11911e-06	0.000141098	0.0257032	0.452694
Aquatic acidification	kg SO2 eq	1.28807	0.390063	0.898007	0.0771388	0.0152021	0.0529511	8.61501e-05	0.0244275	0.100918	0.102852	0.00874809	0.00272183	0.000107356	0.00031143	1.13731e-06	0.000107504	0.0044904	0.697173
Aquatic eutrophication	kg PO4 P-lim	0.0686821	0.0273532	0.0413289	0.00270982	0.000407622	0.00176688	1.85791e-06	0.00125634	0.00329221	0.00104667	0.00166661	1.30209e-05	4.07517e-06	1.8703e-05	4.37126e-08	2.9173e-05	0.0151402	0.601742
Global warming	kg CO2 eq	262.433	77.7152	184.718	15.5128	1.46973	10.7663	0.00563591	3.33739	23.0238	18.2057	1.05023	4.0844	0.0222807	0.077045	0.000328892	0.0026046	0.156944	0.703867
Non-renewable energy	MJ primary	3182.02	990.462	2191.55	213.245	14.5489	141.617	0.118037	42.2398	323.381	160.16	12.0889	79.0783	0.296056	1.71358	0.00513572	0.0520828	1.91807	0.688731
Mineral extraction	MJ surplus	6.74947	6.71007	0.0394025	0.149204	0.000517319	0.00491238	0.000390358	0.189775	0.00806127	1.75677	0.0451213	3.71448e-05	0.000141583	0.000250218	5.34774e-06	0.0143713	4.54051	0.00583787

## Sheet: D. tertiolecta Impact
Table 2 - Individual contribution for each impact for biomass production by D. tertiolecta CCAP 19/30
T1
Impact categories	Unity	Total with NaCl	Total without NaCl	Sodium chloride, powder {RoW}| production | APOS, U	Water, deionised, from tap water, at user {RoW}| market for water, deionised, from tap water, at user | APOS, U	Calcium chloride {RoW}| soda production, solvay process | APOS, U	Magnesium sulfate {RoW}| production | APOS, U	Boric acid, anhydrous, powder {RoW}| production | APOS, U	Potassium chloride, as K2O {RoW}| citric acid production | APOS, U	Potassium carbonate {GLO}| production, from potassium hydroxide | APOS, U	Potassium nitrate {GLO}| market for | APOS, U	Sodium phosphate {RoW}| production | APOS, U	Potassium chloride, as K2O {RoW}| magnesium production, electrolysis | APOS, U	Iron (III) chloride, without water, in 40% solution state {RoW}| iron (III) chloride production, product in 40% solution state | APOS, U	EDTA, ethylenediaminetetraacetic acid {RoW}| EDTA production | APOS, U	Zinc oxide {RoW}| production | APOS, U	Copper sulfate {GLO}| market for | APOS, U	Molybdenum trioxide {GLO}| market for | APOS, U	NaCl contribution
Carcinogens	kg C2H3Cl eq	2.45322	0.575026	1.8782	0.184518	0.00635588	0.020303	0.000193816	0.0426933	0.219892	0.0235176	0.02687	0.0442607	0.000200986	0.00261141	5.8566e-06	0.000184411	0.00341873	0.765604
Non-carcinogens	kg C2H3Cl eq	7.30287	0.992919	6.30995	0.469729	0.0218327	0.0373883	0.000122829	0.0666994	0.283714	0.0109501	0.0876057	0.00750416	0.000379905	0.00082883	2.28008e-05	0.0013702	0.00477146	0.864037
Respiratory inorganics	kg PM2.5 eq	0.455729	0.0754115	0.380318	0.0269159	0.0019425	0.00537369	1.65955e-05	0.00455899	0.0303874	0.00128113	0.00128752	0.000463723	3.83485e-05	7.37661e-05	3.64547e-07	1.48451e-05	0.00305669	0.834526
Ionizing radiation	Bq C-14 eq	1128.06	199.649	928.412	71.6049	2.04677	11.3058	0.0295321	10.4248	95.8715	2.32216	4.59397	0.500871	0.101803	0.222023	0.000904059	0.0181549	0.606175	0.823015
Ozone layer depletion	kg CFC-11 eq	1.36324e-05	4.86119e-06	8.77118e-06	2.5665e-06	3.51293e-08	9.17094e-08	6.65753e-10	4.73391e-07	1.23619e-06	1.1709e-07	7.37543e-08	2.30935e-07	1.17058e-08	1.39392e-08	2.41945e-11	1.60711e-09	8.54651e-09	0.643409
Respiratory organics	kg C2H4 eq	0.0255237	0.00612211	0.0194016	0.0014878	0.000149039	0.000252466	2.30976e-06	0.000552536	0.00245299	0.000217462	0.000171998	0.000424373	2.35958e-06	3.25842e-05	7.24443e-08	1.79741e-06	0.000374323	0.76014
Aquatic ecotoxicity	kg TEG water	34719.5	2941.78	31777.7	490.335	163.361	178.757	0.621908	472.931	691.253	80.9044	66.1682	29.9841	0.899609	3.38551	0.0503997	33.7417	729.385	0.91527
Terrestrial ecotoxicity	kg TEG soil	8490.21	610.776	7879.43	91.7758	29.5353	37.845	0.244198	90.4774	138.187	6.2737	24.582	0.71308	0.197069	0.785559	0.198225	1.20432	188.757	0.928061
Terrestrial acid/nutri	kg SO2 eq	4.44543	0.841234	3.6042	0.229409	0.0632511	0.0401281	0.000238529	0.0798644	0.303535	0.0566108	0.0216771	0.0160775	0.000337359	0.00117401	3.90767e-06	0.000203635	0.0287239	0.810764
Land occupation	m2org.arable	2.82365	1.29346	1.53019	0.0889856	0.0251428	0.0130512	9.59587e-05	0.818978	0.165834	0.00447886	0.151382	0.000559103	0.000116701	0.000196509	1.06684e-06	0.000134507	0.0245025	0.541919
Aquatic acidification	kg SO2 eq	1.39586	0.245013	1.15085	0.0735354	0.0144919	0.0118916	8.21257e-05	0.0232864	0.0962034	0.00980472	0.00833944	0.00259469	0.000102341	0.000296882	1.08418e-06	0.000102483	0.00428064	0.824471
Aquatic eutrophication	kg PO4 P-lim	0.0768553	0.0238899	0.0529653	0.00258323	0.00038858	0.000396801	1.77112e-06	0.00119766	0.00313842	9.97779e-05	0.00158876	1.24127e-05	3.88481e-06	1.78294e-05	4.16707e-08	2.78103e-05	0.0144329	0.689157
Global warming	kg CO2 eq	287.346	50.6197	236.726	14.7882	1.40108	2.41786	0.00537264	3.18149	21.9483	1.73552	1.00117	3.8936	0.0212399	0.0734459	0.000313529	0.00248293	0.149613	0.823837
Non-renewable energy	MJ primary	3512.19	703.586	2808.6	203.284	13.8692	31.8039	0.112524	40.2666	308.275	15.2679	11.5242	75.3842	0.282226	1.63353	0.00489582	0.0496498	1.82847	0.799673
Mineral extraction	MJ surplus	4.9363	4.8858	0.0504965	0.142235	0.000493153	0.00110321	0.000372123	0.18091	0.0076847	0.16747	0.0430135	3.54096e-05	0.00013497	0.00023853	5.09793e-06	0.0137	4.32841	0.0102296
T2
Impact categories	Unity	Total with NaCl	Total without NaCl	Sodium chloride, powder {RoW}| production | APOS, U	Water, deionised, from tap water, at user {RoW}| market for water, deionised, from tap water, at user | APOS, U	Calcium chloride {RoW}| soda production, solvay process | APOS, U	Magnesium sulfate {RoW}| production | APOS, U	Boric acid, anhydrous, powder {RoW}| production | APOS, U	Potassium chloride, as K2O {RoW}| citric acid production | APOS, U	Potassium carbonate {GLO}| production, from potassium hydroxide | APOS, U	Potassium nitrate {GLO}| market for | APOS, U	Sodium phosphate {RoW}| production | APOS, U	Potassium chloride, as K2O {RoW}| magnesium production, electrolysis | APOS, U	Iron (III) chloride, without water, in 40% solution state {RoW}| iron (III) chloride production, product in 40% solution state | APOS, U	EDTA, ethylenediaminetetraacetic acid {RoW}| EDTA production | APOS, U	Zinc oxide {RoW}| production | APOS, U	Copper sulfate {GLO}| market for | APOS, U	Molybdenum trioxide {GLO}| market for | APOS, U	NaCl contribution
Carcinogens	kg C2H3Cl eq	3.48964	0.59586	2.89378	0.191204	0.00658617	0.0210386	0.000200838	0.0442402	0.227859	0.0243697	0.0278435	0.0458643	0.000208268	0.00270603	6.0688e-06	0.000191092	0.0035426	0.829249
Non-carcinogens	kg C2H3Cl eq	10.7508	1.02889	9.7219	0.486748	0.0226238	0.038743	0.000127279	0.069116	0.293993	0.0113468	0.0907799	0.00777605	0.000393669	0.00085886	2.36269e-05	0.00141985	0.00494434	0.904296
Respiratory inorganics	kg PM2.5 eq	0.664109	0.0781438	0.585965	0.0278911	0.00201288	0.00556839	1.71968e-05	0.00472417	0.0314884	0.00132755	0.00133417	0.000480524	3.9738e-05	7.64388e-05	3.77755e-07	1.53829e-05	0.00316744	0.882333
Ionizing radiation	Bq C-14 eq	1637.31	206.883	1430.43	74.1993	2.12092	11.7155	0.0306021	10.8025	99.3451	2.4063	4.76042	0.519018	0.105492	0.230068	0.000936815	0.0188127	0.628138	0.873645
Ozone layer depletion	kg CFC-11 eq	1.85513e-05	5.03732e-06	1.3514e-05	2.65949e-06	3.64021e-08	9.50322e-08	6.89875e-10	4.90543e-07	1.28098e-06	1.21333e-07	7.64266e-08	2.39302e-07	1.21299e-08	1.44442e-08	2.50711e-11	1.66534e-09	8.85617e-09	0.728466
Respiratory organics	kg C2H4 eq	0.0362364	0.00634393	0.0298925	0.00154171	0.000154439	0.000261613	2.39345e-06	0.000572555	0.00254187	0.000225341	0.00017823	0.000439749	2.44507e-06	3.37648e-05	7.50691e-08	1.86253e-06	0.000387885	0.824929
Aquatic ecotoxicity	kg TEG water	52009.1	3048.37	48960.8	508.101	169.28	185.234	0.644441	490.067	716.299	83.8357	68.5656	31.0705	0.932204	3.50817	0.0522258	34.9642	755.812	0.941388
Terrestrial ecotoxicity	kg TEG soil	12772.9	632.905	12140	95.101	30.6054	39.2162	0.253045	93.7555	143.194	6.501	25.4726	0.738916	0.204209	0.814022	0.205407	1.24796	195.596	0.95045
Terrestrial acid/nutri	kg SO2 eq	6.42479	0.871714	5.55307	0.237721	0.0655428	0.041582	0.000247172	0.0827581	0.314533	0.0586619	0.0224625	0.01666	0.000349583	0.00121655	4.04926e-06	0.000211013	0.0297647	0.86432
Land occupation	m2org.arable	3.69792	1.34032	2.3576	0.0922098	0.0260538	0.013524	9.94355e-05	0.848651	0.171843	0.00464114	0.156866	0.00057936	0.00012093	0.000203629	1.10549e-06	0.00013938	0.0253903	0.637547
Aquatic acidification	kg SO2 eq	2.02703	0.25389	1.77314	0.0761997	0.015017	0.0123225	8.51013e-05	0.0241301	0.099689	0.01016	0.0086416	0.0026887	0.000106049	0.000307638	1.12347e-06	0.000106196	0.00443574	0.874747
Aquatic eutrophication	kg PO4 P-lim	0.106361	0.0247555	0.081605	0.00267683	0.000402659	0.000411178	1.83529e-06	0.00124105	0.00325213	0.000103393	0.00164632	1.28624e-05	4.02556e-06	1.84754e-05	4.31805e-08	2.88179e-05	0.0149559	0.767249
Global warming	kg CO2 eq	417.184	52.4537	364.73	15.324	1.45184	2.50546	0.0055673	3.29676	22.7435	1.79841	1.03745	4.03468	0.0220094	0.076107	0.000324888	0.00257289	0.155034	0.874267
Non-renewable energy	MJ primary	5056.36	729.079	4327.28	210.649	14.3717	32.9562	0.1166	41.7256	319.445	15.821	11.9418	78.1156	0.292451	1.69272	0.0050732	0.0514488	1.89472	0.855809
Mineral extraction	MJ surplus	5.14063	5.06283	0.0778013	0.147388	0.000511021	0.00114318	0.000385606	0.187464	0.00796313	0.173538	0.044572	3.66926e-05	0.00013986	0.000247172	5.28264e-06	0.0141964	4.48524	0.0151346
T3
Impact categories	Unity	Total with NaCl	Total without NaCl	Sodium chloride, powder {RoW}| production | APOS, U	Water, deionised, from tap water, at user {RoW}| market for water, deionised, from tap water, at user | APOS, U	Calcium chloride {RoW}| soda production, solvay process | APOS, U	Magnesium sulfate {RoW}| production | APOS, U	Boric acid, anhydrous, powder {RoW}| production | APOS, U	Potassium chloride, as K2O {RoW}| citric acid production | APOS, U	Potassium carbonate {GLO}| production, from potassium hydroxide | APOS, U	Potassium nitrate {GLO}| market for | APOS, U	Sodium phosphate {RoW}| production | APOS, U	Potassium chloride, as K2O {RoW}| magnesium production, electrolysis | APOS, U	Iron (III) chloride, without water, in 40% solution state {RoW}| iron (III) chloride production, product in 40% solution state | APOS, U	EDTA, ethylenediaminetetraacetic acid {RoW}| EDTA production | APOS, U	Zinc oxide {RoW}| production | APOS, U	Copper sulfate {GLO}| market for | APOS, U	Molybdenum trioxide {GLO}| market for | APOS, U	NaCl contribution
Carcinogens	kg C2H3Cl eq	6.40455	0.856548	5.548	0.274855	0.00946762	0.030243	0.000288705	0.0635952	0.327547	0.0350315	0.040025	0.06593	0.000299385	0.00388992	8.7239e-06	0.000274695	0.00509248	0.866259
Non-carcinogens	kg C2H3Cl eq	20.118	1.47903	18.639	0.6997	0.0325217	0.055693	0.000182963	0.0993543	0.422615	0.0163111	0.130496	0.0111781	0.0005659	0.00123461	3.39637e-05	0.00204103	0.00710749	0.926482
Respiratory inorganics	kg PM2.5 eq	1.23575	0.112332	1.12342	0.0400934	0.00289352	0.00800457	2.47205e-05	0.006791	0.0452646	0.00190835	0.00191787	0.000690753	5.71233e-05	0.000109881	5.43022e-07	2.21129e-05	0.0045532	0.909099
Ionizing radiation	Bq C-14 eq	3039.83	297.394	2742.43	106.661	3.04883	16.841	0.0439905	15.5286	142.809	3.45906	6.84311	0.746088	0.151644	0.330722	0.00134667	0.0270432	0.902948	0.902167
Ozone layer depletion	kg CFC-11 eq	3.31503e-05	7.24114e-06	2.59092e-05	3.82301e-06	5.23281e-08	1.36609e-07	9.91695e-10	7.05155e-07	1.84141e-06	1.74416e-07	1.09863e-07	3.43997e-07	1.74368e-08	2.07636e-08	3.60398e-11	2.39393e-09	1.27307e-08	0.781566
Respiratory organics	kg C2H4 eq	0.0664297	0.0091194	0.0573103	0.0022162	0.000222006	0.000376068	3.44059e-06	0.000823048	0.00365394	0.000323928	0.000256205	0.000632139	3.51479e-06	4.85369e-05	1.07912e-07	2.67738e-06	0.000557585	0.862721
Aquatic ecotoxicity	kg TEG water	98250.3	4382.03	93868.2	730.395	243.34	266.274	0.926383	704.471	1029.68	120.514	98.5631	44.6638	1.34004	5.04299	0.0750746	50.261	1086.48	0.955399
Terrestrial ecotoxicity	kg TEG soil	24184.8	909.801	23275	136.708	43.9953	56.3733	0.363753	134.774	205.841	9.34519	36.6169	1.06219	0.293551	1.17016	0.295272	1.79394	281.169	0.962381
Terrestrial acid/nutri	kg SO2 eq	11.8995	1.25309	10.6464	0.341723	0.0942177	0.0597742	0.000355309	0.118965	0.452141	0.0843265	0.0322899	0.0239487	0.000502525	0.00174879	5.8208e-06	0.000303332	0.0427867	0.894694
Land occupation	m2org.arable	6.44673	1.92671	4.52002	0.132552	0.0374524	0.0194408	0.000142939	1.21994	0.247024	0.00667164	0.225495	0.00083283	0.000173836	0.000292717	1.58914e-06	0.000200359	0.0364985	0.701133
Aquatic acidification	kg SO2 eq	3.76445	0.364967	3.39948	0.109537	0.0215869	0.0177136	0.000122333	0.034687	0.143303	0.0146049	0.0124223	0.003865	0.000152446	0.00044223	1.61498e-06	0.000152656	0.00637637	0.903049
Aquatic eutrophication	kg PO4 P-lim	0.19204	0.035586	0.156454	0.00384794	0.000578823	0.000591068	2.63823e-06	0.00178401	0.00467493	0.000148628	0.00236659	1.84897e-05	5.78674e-06	2.65583e-05	6.20719e-08	4.14257e-05	0.0214991	0.814695
Global warming	kg CO2 eq	774.668	75.4022	699.265	22.0282	2.08702	3.6016	0.008003	4.73909	32.6938	2.58521	1.49133	5.79985	0.0316385	0.109404	0.000467027	0.00369853	0.222861	0.902665
Non-renewable energy	MJ primary	9344.37	1048.05	8296.32	302.808	20.6594	47.3746	0.167613	59.9805	459.202	22.7427	17.1663	112.291	0.420399	2.43329	0.00729273	0.0739576	2.72366	0.887841
Mineral extraction	MJ surplus	7.42697	7.27781	0.149162	0.21187	0.000734593	0.00164332	0.000554308	0.26948	0.011447	0.249461	0.0640722	5.27456e-05	0.000201048	0.00035531	7.59379e-06	0.0204073	6.44753	0.0200838
T4
Impact categories	Unity	Total with NaCl	Total without NaCl	Sodium chloride, powder {RoW}| production | APOS, U	Water, deionised, from tap water, at user {RoW}| market for water, deionised, from tap water, at user | APOS, U	Calcium chloride {RoW}| soda production, solvay process | APOS, U	Magnesium sulfate {RoW}| production | APOS, U	Boric acid, anhydrous, powder {RoW}| production | APOS, U	Potassium chloride, as K2O {RoW}| citric acid production | APOS, U	Potassium carbonate {GLO}| production, from potassium hydroxide | APOS, U	Potassium nitrate {GLO}| market for | APOS, U	Sodium phosphate {RoW}| production | APOS, U	Potassium chloride, as K2O {RoW}| magnesium production, electrolysis | APOS, U	Iron (III) chloride, without water, in 40% solution state {RoW}| iron (III) chloride production, product in 40% solution state | APOS, U	EDTA, ethylenediaminetetraacetic acid {RoW}| EDTA production | APOS, U	Zinc oxide {RoW}| production | APOS, U	Copper sulfate {GLO}| market for | APOS, U	Molybdenum trioxide {GLO}| market for | APOS, U	NaCl contribution
Carcinogens	kg C2H3Cl eq	1.79378	0.529531	1.26425	0.124202	0.00427825	0.0136663	0.000130461	0.0287376	0.148013	0.158301	0.0180866	0.0297926	0.000135287	0.00175779	3.94218e-06	0.00012413	0.00230121	0.704796
Non-carcinogens	kg C2H3Cl eq	4.98202	0.734687	4.24734	0.316182	0.014696	0.0251667	8.2678e-05	0.0448965	0.190972	0.0737068	0.0589689	0.00505118	0.00025572	0.0005579	1.53476e-05	0.000922308	0.00321175	0.852532
Respiratory inorganics	kg PM2.5 eq	0.31452	0.0585219	0.255998	0.0181175	0.00130753	0.00361713	1.11707e-05	0.00306873	0.0204543	0.0086235	0.000866654	0.00031214	2.5813e-05	4.96533e-05	2.45383e-07	9.99246e-06	0.00205751	0.813933
Ionizing radiation	Bq C-14 eq	773.385	148.455	624.93	48.1985	1.37771	7.61016	0.0198785	7.01709	64.5328	15.6309	3.09228	0.337145	0.0685254	0.149448	0.000608538	0.0122204	0.408027	0.808045
Ozone layer depletion	kg CFC-11 eq	9.88552e-06	3.98149e-06	5.90403e-06	1.72755e-06	2.36461e-08	6.17312e-08	4.4813e-10	3.18648e-07	8.321e-07	7.88155e-07	4.96453e-08	1.55446e-07	7.87939e-09	9.38271e-09	1.62858e-11	1.08178e-09	5.7528e-09	0.59724
Respiratory organics	kg C2H4 eq	0.0184978	0.0054383	0.0130595	0.00100146	0.000100321	0.000169939	1.55474e-06	0.000371921	0.00165115	0.00146378	0.000115775	0.000285653	1.58827e-06	2.1933e-05	4.87635e-08	1.20986e-06	0.000251963	0.706004
Aquatic ecotoxicity	kg TEG water	23860.4	2470.29	21390.1	330.053	109.961	120.325	0.418617	318.338	465.295	544.581	44.539	20.1828	0.605542	2.27884	0.0339249	22.7121	490.961	0.896469
Terrestrial ecotoxicity	kg TEG soil	5752.91	449.13	5303.78	61.7758	19.8807	25.4741	0.164374	60.9019	93.016	42.2293	16.5466	0.479986	0.132651	0.528773	0.133428	0.81065	127.056	0.92193
Terrestrial acid/nutri	kg SO2 eq	3.33525	0.909201	2.42605	0.154419	0.0425754	0.0270109	0.000160558	0.0537581	0.204315	0.381057	0.0145912	0.010822	0.000227082	0.000790249	2.63032e-06	0.00013707	0.0193346	0.727396
Land occupation	m2org.arable	1.92778	0.897783	1.03	0.0598978	0.0169241	0.00878496	6.45915e-05	0.551268	0.111626	0.030148	0.101898	0.000376342	7.85537e-05	0.000132274	7.18106e-07	9.05389e-05	0.0164931	0.534292
Aquatic acidification	kg SO2 eq	0.998974	0.22432	0.774654	0.0494979	0.00975476	0.00800447	5.52802e-05	0.0156745	0.0647561	0.0659972	0.00561342	0.00174653	6.88877e-05	0.000199836	7.29782e-07	6.89828e-05	0.00288137	0.77545
Aquatic eutrophication	kg PO4 P-lim	0.0523371	0.0166852	0.0356519	0.00173882	0.00026156	0.000267094	1.19217e-06	0.000806163	0.00211252	0.000671622	0.00106942	8.3552e-06	2.61493e-06	1.20013e-05	2.80492e-08	1.87196e-05	0.00971506	0.681198
Global warming	kg CO2 eq	203.931	44.5869	159.345	9.95418	0.94309	1.6275	0.00361642	2.14151	14.7738	11.6821	0.673908	2.62085	0.0142969	0.0494377	0.000211042	0.0016713	0.100707	0.781363
Non-renewable energy	MJ primary	2456.61	566.09	1890.52	136.834	9.33562	21.4077	0.0757415	27.1042	207.505	102.771	7.75715	50.7424	0.189971	1.09956	0.00329546	0.0334202	1.23077	0.769564
Mineral extraction	MJ surplus	4.33725	4.30326	0.0339901	0.0957406	0.00033195	0.000742589	0.000250482	0.121773	0.0051727	1.12727	0.0289531	2.38348e-05	9.08503e-05	0.000160558	3.4315e-06	0.00922171	2.91353	0.00783678
T5
Impact categories	Unity	Total with NaCl	Total without NaCl	Sodium chloride, powder {RoW}| production | APOS, U	Water, deionised, from tap water, at user {RoW}| market for water, deionised, from tap water, at user | APOS, U	Calcium chloride {RoW}| soda production, solvay process | APOS, U	Magnesium sulfate {RoW}| production | APOS, U	Boric acid, anhydrous, powder {RoW}| production | APOS, U	Potassium chloride, as K2O {RoW}| citric acid production | APOS, U	Potassium carbonate {GLO}| production, from potassium hydroxide | APOS, U	Potassium nitrate {GLO}| market for | APOS, U	Sodium phosphate {RoW}| production | APOS, U	Potassium chloride, as K2O {RoW}| magnesium production, electrolysis | APOS, U	Iron (III) chloride, without water, in 40% solution state {RoW}| iron (III) chloride production, product in 40% solution state | APOS, U	EDTA, ethylenediaminetetraacetic acid {RoW}| EDTA production | APOS, U	Zinc oxide {RoW}| production | APOS, U	Copper sulfate {GLO}| market for | APOS, U	Molybdenum trioxide {GLO}| market for | APOS, U	NaCl contribution
Carcinogens	kg C2H3Cl eq	2.90817	0.639181	2.26899	0.149921	0.00516415	0.0164962	0.000157476	0.0346883	0.178662	0.191081	0.0218318	0.0359618	0.000163301	0.00212177	4.75849e-06	0.000149834	0.00277772	0.780212
Non-carcinogens	kg C2H3Cl eq	8.50967	0.886819	7.62285	0.381654	0.0177391	0.030378	9.97982e-05	0.0541933	0.230517	0.0889694	0.0711797	0.00609713	0.000308673	0.000673425	1.85256e-05	0.00111329	0.00387681	0.895787
Respiratory inorganics	kg PM2.5 eq	0.53009	0.0706401	0.45945	0.0218691	0.00157828	0.00436613	1.34839e-05	0.00370418	0.0246898	0.0104092	0.00104611	0.000376775	3.11582e-05	5.9935e-05	2.96194e-07	1.20616e-05	0.00248356	0.866739
Ionizing radiation	Bq C-14 eq	1300.78	179.196	1121.59	58.179	1.663	9.186	0.0239948	8.47013	77.8956	18.8676	3.7326	0.406957	0.082715	0.180394	0.000734548	0.0147509	0.492517	0.86224
Ozone layer depletion	kg CFC-11 eq	1.54021e-05	4.80594e-06	1.05962e-05	2.08528e-06	2.85426e-08	7.45139e-08	5.40924e-10	3.8463e-07	1.0044e-06	9.51359e-07	5.99254e-08	1.87635e-07	9.51098e-09	1.13256e-08	1.96581e-11	1.30578e-09	6.94404e-09	0.687969
Respiratory organics	kg C2H4 eq	0.0300028	0.00656441	0.0234384	0.00120884	0.000121094	0.000205128	1.87668e-06	0.000448935	0.00199306	0.00176688	0.000139748	0.000344803	1.91716e-06	2.64746e-05	5.8861e-08	1.46039e-06	0.000304137	0.781207
Aquatic ecotoxicity	kg TEG water	41371.5	2981.81	38389.7	398.397	132.731	145.24	0.5053	384.257	561.643	657.348	53.7617	24.3621	0.730932	2.75072	0.0409498	27.4151	592.625	0.927926
Terrestrial ecotoxicity	kg TEG soil	10061	542.132	9518.89	74.5678	23.9975	30.749	0.198411	73.5129	112.277	50.9738	19.9729	0.579378	0.160119	0.638267	0.161057	0.978512	153.365	0.946116
Terrestrial acid/nutri	kg SO2 eq	5.45158	1.09747	4.35411	0.186395	0.0513915	0.0326041	0.000193805	0.0648899	0.246622	0.459963	0.0176127	0.0130629	0.000274104	0.000953886	3.17498e-06	0.000165454	0.0233382	0.798688
Land occupation	m2org.arable	2.93226	1.08369	1.84857	0.0723008	0.0204286	0.0106041	7.79665e-05	0.66542	0.13474	0.0363908	0.122998	0.000454271	9.48199e-05	0.000159664	8.66805e-07	0.000109287	0.0199083	0.630426
Aquatic acidification	kg SO2 eq	1.66107	0.27077	1.3903	0.0597475	0.0117747	0.00966195	6.67272e-05	0.0189202	0.0781652	0.0796633	0.0067758	0.00210818	8.31523e-05	0.000241217	8.80899e-07	8.32671e-05	0.00347802	0.836991
Aquatic eutrophication	kg PO4 P-lim	0.0841259	0.0201402	0.0639857	0.00209888	0.000315722	0.000322401	1.43903e-06	0.000973095	0.00254996	0.000810696	0.00129087	1.00853e-05	3.15641e-06	1.44864e-05	3.38574e-08	2.25959e-05	0.0117268	0.760595
Global warming	kg CO2 eq	339.801	53.8195	285.982	12.0154	1.13838	1.96451	0.00436527	2.58496	17.833	14.1011	0.813455	3.16355	0.0172574	0.0596748	0.000254742	0.00201738	0.12156	0.841615
Non-renewable energy	MJ primary	4076.29	683.31	3392.98	165.168	11.2688	25.8407	0.0914254	32.7167	250.474	124.051	9.36343	61.2497	0.229308	1.32725	0.00397785	0.0403405	1.48563	0.83237
Mineral extraction	MJ surplus	5.25535	5.19434	0.0610033	0.115566	0.000400687	0.000896358	0.00030235	0.146989	0.00624382	1.3607	0.0349485	2.87703e-05	0.000109663	0.000193805	4.14207e-06	0.0111313	3.51683	0.0116079

## Sheet: Damage and impact results
Table 3 - Impact results for the best-predicted scenarios (Pt)
Damage category	S3 (beta-carotene)		S5 (biomass/glycerol)		T4 (biomass/glycerol)
	With NaCl contribution	Without NaCl contribution	With NaCl contribution	Without NaCl contribution	With NaCl contribution	Without NaCl contribution
Carcinogens	0.00562	0.001	0.000725176	0.000268723	0.0007082	0.000209
Non-carcinogens	0.00976	0.0029	0.00191164	0.000378148	0.0019669	0.00029
Respiratory inorganics	0.201	0.047	0.0309825	0.00787554	0.0310432	0.00578
Terrestrial ecotoxicity	0.00931	0.0048	0.00315148	0.000350741	0.0033219	0.000259
Terrestrial acid/nutri	0.00163	0.0004	0.000257749	8.93101e-05	0.0002532	6.9e-05
Land occupation	0.00239	0.0003	0.000164292	8.93418e-05	0.0001534	7.14e-05
Global warming	0.13	0.03	0.0206108	0.00589292	0.020597	0.0045
Non-renewable energy	0.117	0.0242	0.016261	0.00488493	0.0161645	0.00372
Impact scores are related to the production of one kg of bioproduct
Table 4 - Reduction in impact categories for the best-predicted scenarios after replacing NaCl with brine from desalination plants
Damage category	S3 (beta-carotene)	S5 (biomass/glycerol)	T4 (biomass/glycerol)
Carcinogens	0.822064	0.629438	0.704886
Non-carcinogens	0.702869	0.802187	0.85256
Respiratory inorganics	0.766169	0.745806	0.813808
Terrestrial ecotoxicity	0.484425	0.888706	0.922033
Terrestrial acid/nutri	0.754601	0.6535	0.727488
Land occupation	0.874477	0.456201	0.53455
Global warming	0.769231	0.714086	0.781522
Non-renewable energy	0.793162	0.699593	0.769866
Table 5 - Individual impact category contribution to overall damage for the best-predicted scenarios
Damage category	S3 (beta-carotene)		S5 (biomass/glycerol)		T4 (biomass/glycerol)
	With NaCl contribution	Without NaCl contribution	With NaCl contribution	Without NaCl contribution	With NaCl contribution	Without NaCl contribution
Total impact (Pt)	0.47671	0.1106	0.0740647	0.0198297	0.0742083	0.0148984
Carcinogens	0.0117891	0.00904159	0.00979112	0.0135516	0.00954341	0.0140284
Non-carcinogens	0.0204737	0.0262206	0.0258104	0.0190698	0.0265051	0.0194652
Respiratory inorganics	0.42164	0.424955	0.418316	0.39716	0.418325	0.387961
Terrestrial ecotoxicity	0.0195297	0.0433996	0.0425504	0.0176877	0.0447645	0.0173844
Terrestrial acid/nutri	0.00341927	0.00361664	0.00348006	0.00450387	0.00341202	0.00463137
Land occupation	0.00501353	0.00271248	0.00221822	0.00450546	0.00206715	0.00479246
Global warming	0.272702	0.271248	0.278282	0.297177	0.277557	0.302046
Non-renewable energy	0.245432	0.218807	0.219552	0.246345	0.217826	0.249691
Impact scores are related to the production of one kg of bioproduct
Table 6 - Damage results for the best-predicted scenarios (Pt)
Damage category	S3 (beta-carotene)		S5 (biomass/glycerol)		T4 (biomass/glycerol)
	With NaCl contribution	Without NaCl contribution	With NaCl contribution	Without NaCl contribution	With NaCl contribution	Without NaCl contribution
Human health	0.9009	0.22	0.0336493	0.009	0.0337482	0.0063
Climate change	0.5316	0.13	0.0206108	0.006	0.020597	0.0045
Resources	0.4282	0.12	0.016296	0.005	0.016193	0.0038
Ecosystem quality	0.0985	0.01	0.0036573	0.001	0.0038159	0.0004
Damage scores are related to the production of one kg of bioproduct
Table 7 - Reduction in damage categories for the best-predicted scenarios after replacing NaCl with brine from desalination plants
Damage category	S3 (beta-carotene)	S5 (biomass/glycerol)	T4 (biomass/glycerol)
Human health	0.7558	0.732535	0.813323
Climate change	0.755455	0.70889	0.781522
Resources	0.719757	0.693176	0.765331
Ecosystem quality	0.898477	0.726574	0.895175
Table 8 - Individual damage category contribution to overall damage for the best-predicted scenarios
Damage category	S3 (beta-carotene)		S5 (biomass/glycerol)		T4 (biomass/glycerol)
	With NaCl contribution	Without NaCl contribution	With NaCl contribution	Without NaCl contribution	With NaCl contribution	Without NaCl contribution
Total damage (Pt)	1.9592	0.48	0.0742134	0.021	0.0743541	0.015
Human health	0.459831	0.458333	0.453413	0.428571	0.453885	0.42
Climate change	0.271335	0.270833	0.277723	0.285714	0.277012	0.3
Resources	0.218559	0.25	0.219583	0.238095	0.217782	0.253333
Ecosystem quality	0.0502756	0.0208333	0.0492809	0.047619	0.0513206	0.0266667

## Sheet: CO2 - net
Table 9 - CO2 eq net without NaHCO3 contribution
Species	Scenario	kg CO2 eq kg biomass-1
		Emissions		Capture	Net (Emission - Capture)		Emission reduction (without NaCl contribution)
		With NaCl contribution	Without NaCl contribution		With NaCl contribution	Without NaCl contribution
D. salina DF 15	S1	311.361	49.0616	106.14	205.221	-57.0784	0.842428
	S2	313.142	50.8423	106.14	207.002	-55.2977	0.837638
	S3	269.926	45.0979	122.61	147.316	-77.5121	0.832925
	S4	316.694	54.3949	115.29	201.404	-60.8951	0.828242
	S5	185.904	40.1825	197.64	-11.7356	-157.457	0.783854
	S6	241.441	53.1884	153.72	87.7215	-100.532	0.779705
	S7	187.878	42.1562	153.72	34.158	-111.564	0.775619
	S8	239.409	54.6914	155.55	83.8592	-100.859	0.771557
D. tertiolecta CCAP 19/30	T1	265.398	28.6714	161.04	104.358	-132.369	0.891968
	T2	394.44	29.7102	157.38	237.06	-127.67	0.924678
	T3	741.974	42.7084	109.8	632.174	-67.0916	0.942439
	T4	189.158	29.8131	243.39	-54.2323	-213.577	0.84239
	T5	321.968	35.9865	208.62	113.348	-172.633	0.88823
